# Supplementary material for: Humoral Immunity and Antibody Responses against Diphtheria, Tetanus, and Pneumococcus after Immune Effector Cell Therapies: A Prospective Study
Source: Vaccines (Basel). 2024 Sep 19;12(9):1070. doi: 10.3390/vaccines12091070 (PMC11436035; doi:10.3390/vaccines12091070)
Supplement: Supplementary file 1 [file vaccines-12-01070-s001.zip]

Archive with 1 entries (1 files):
- vaccines-3146658-supplementary.pdf
